# Supplementary material for: Using Detached Industrial Hemp Leaf Inoculation Assays to Screen for Varietal Susceptibility and Product Efficacy on Botrytis cinerea
Source: Plants (Basel). 2023 Sep 15;12(18):3278. doi: 10.3390/plants12183278 (PMC10536681; doi:10.3390/plants12183278)
Supplement: Supplementary file 1 [file plants-12-03278-s001.zip]

Archive with 1 entries (1 files):
- plants-2595122-supplementary.pdf
